# Supplementary material for: Isocitrate dehydrogenase 3b is required for spermiogenesis but dispensable for retinal viability
Source: J Biol Chem. 2022 Aug 17;298(9):102387. doi: 10.1016/j.jbc.2022.102387 (PMC9478456; doi:10.1016/j.jbc.2022.102387)
Supplement: Supporting information source data [file mmc4.xlsx]

## Sheet: Fig 1bcehij
Source data for Fig 1
b															c
e												h												i-j
																									Area	Left to right	IDH3A		Left to right	IDH3G		Left to right	β-Tubulin
																										1	16914.2		1	17965.5		1	20269.5
	Area	Left to right	IDH3A		Left to right	IDH3G		Left to right	β-Tubulin																	2	18269.6		2	22870.4		2	25591.6
		1	15382.5		1	20780.3		1	14558.9																	3	22309.9		3	12482.3		3	20280
		2	17287.6		2	18226.3		2	14350.4																	4	22197.9		4	13037		4	20677
		3	15879.8		3	16177.1		3	16954.4																	5	17657.9		5	15891.1		5	20849.7
		4	15644.4		4	18664.1		4	15857.2																	6	14513.5		6	10520.2		6	17769.4
		5	15446		5	20970.4		5	11765.1																	7	17563.6		7	13285.5		7	15775.8
		6	13842.1		6	21050.8		6	16126.3																	8	17812.1		8	17297.6		8	23920.4
		7	13327.6		7	18607.6		7	12665.1																	9	20034.7		9	6972.32		9	14774.3
																										10	19668.2		10	12278.3		10	20519.7
																										11	19579.4		11	13583.9		11	23132.7
																										12	20692.8		12	11669.8		12	18858.2
																										13	20305.5		13	11476.9		13	22295.9

## Sheet: Fig 1d
Source data for Fig 1d
	Unit： nmol/min/g
	Heart	WT1	WT2	WT3	WT4		HET1	HET2	HET3	HET4	HET5				KO1	KO2	KO3	KO4
		3.30449	3.79108	3.61635	3.42147		4.87963	3.49396	3.4061	2.98809	3.6725				1.36044	1.69402	0.895716	1.08816
	Brain	WT1	WT2	WT3	WT4		HET1	HET2	HET3	HET4	HET5	HET6	HET7		KO1	KO2	KO3	KO4	KO5
		2.82005	2.76836	2.61676	2.94231		1.38872	1.35961	1.19191	1.74141	2.56469	2.90462	2.20047		0	0	0	0.218529	0.233705
	Retina	WT1	WT2	WT3	WT4		HET1	HET2	HET3	HET4					KO1	KO2	KO3	KO4
		2.43531	2.32005	2.00962	1.86676		1.74168	2.3933	2.48639	2.32349					0	0	0	0
	Testis	WT1	WT2	WT3	WT4		HET1	HET2	HET3						KO1	KO2	KO3	KO4	KO5
		3.8965	3.71209	3.21538	2.98681		2.13669	3.76267	4.67497						0	0	0.0523806	0.183332	0.268451

## Sheet: Fig 3d
Source data for Fig 3d
															Area	Left to right	IDH1		Left to right	IDH2		Left to right	β-tubulin
																1	11226.9		1	14641.2		1	14558.9
																2	13193.3		2	16463.2		2	14350.4
																3	12148.4		3	15272.1		3	16954.4
																4	13014.7		4	19209.1		4	15857.2
																5	13257.5		5	16763.9		5	11765.1
																6	14167		6	18379.4		6	16126.3
																7	12076.1		7	16615.1		7	12665.1

## Sheet: Fig 3g
Source data for Fig 3g
	Unit：umol/min/g
	isocitrate(mM)	HET1	HET2	HET3	HET4	HET5	HET6	HET7		KO1	KO2	KO3
	0	0	0	0	0	0	0	0		0	0	0
	0.5	0.022	0.02	0.022	0.02	0.02	0.022	0.018		0.02095	0.02	0.022
	1	0.03	0.02748	0.03	0.026	0.026				0.0194545	0.028	0.026
	4	0.03492	0.03336	0.026	0.026	0.032				0.02516	0.03	0.024

## Sheet: Fig 6x
Source data for Fig 6x

## Sheet: Fig 7h
Source data for Fig 7h

## Sheet: FigSI 5abc
Source data for Fig 5
	a
	b-c
																				AREA	Left to right	IDH1		Left to right	IDH2		Left to right	Beta-tubulin
																					1	13851.5		1	19449		1	20269.5
																					2	13367.4		2	19446.2		2	25591.6
																					3	12767.5		3	20993.1		3	20280
																					4	9114.59		4	20061.1		4	20677
																					5	11106.7		5	22120		5	20849.7
																					6	13932.9		6	21299.4		6	17769.4
																					7	11119.5		7	20340.1		7	15775.8
																					8	12960.4		8	18224.2		8	23920.4
																					9	13076.7		9	22791.9		9	14774.3
																					10	8593.88		10	18875.9		10	20519.7
																					11	3417.33		11	16023.2		11	23132.7
																					12	7982.93		12	18189.6		12	18858.2
																					13	6058.15		13	15544.9		13	22295.9

## Sheet: FigSI 5d
Source data for FigSI 5d
		Unit：umol/min/g
		isocitrate(mM)	HET1	HET2	HET3	HET4		KO1	KO2	KO3
		0	0	0	0	0		0	0	0
		0.5	0.029	0.0244	0.0237	0.0258		0.0276	0.0234	0.0223
		1	0.0351	0.0306	0.0315	0.0325		0.0345	0.029	0.0268
		2	0.0402	0.033	0.0372	0.0352		0.0398	0.04	0.0306
		4	0.0408	0.0356	0.0378	0.0371		0.0406	0.0382	0.0308
		10	0.0354314	0.0341588	0.0364924			0.0349676	0.0284223	0.0423603
